# Supplementary material for: “Point by point” source: The Chinese pine plantations in North China by evidence from mtDNA
Source: Ecol Evol. 2024 Jun 19;14(6):e11570. doi: 10.1002/ece3.11570 (PMC11185947; doi:10.1002/ece3.11570)
Supplement: Supplementary file 3 — Tables S1–S8 [file ECE3-14-e11570-s003.xlsx]

## Sheet: Table S1
Table S1 The summary information of 38 Chinese pine populations in Shanxi, Hebei, and Liaoning Provinces of China
Procinces	Populations	Stand age（a）	Latitude N	Longitude E	Altitude（m）	Sample size (matR)	Sample size (nad5-1)
Natural populations of Shanxi	Luya mountain, Guancen mountain range (GCS*)	80	39.1375	112.611	1600	21	31
	Wenyu river, Guandi mountain range (GDS*)	80	37.7803	111.442	1500	34	33
	Haiyan temple, Taihang mountain range (THS*)	75	36.8	113.517	1350	9	28
	Taitou, Lvliang mountain range (LLS1*)	70	36.1647	111.197	1340	34	25
	Heicha mountain, Lvliang mountain range (LLS2*)	70	38.3581	111.691	1270	0	15
	Beitan center, Zhongtiao mountain range (ZTS*)	50	36.1881	112.304	1150	23	23
	Lingkong mountain, Taiyue mountain range (TYS*)	80	37.0092	112.163	1554	8	18
Natural populations of Hebei	Dawopu 1, Chengde city (DWP1*)	40	41.3003	118.543	910	34	19
	Dawopu 2, Chengde city (DWP2*)	60	41.3103	118.553	910	33	29
	Saihanba 1, Chengde city(SHB1*)	>70	42.3972	116.979	1421	35	34
	Beida mountain, Chengde city (BDS*)	>60	41.4133	118.326	651	34	34
	Heili river, Chifeng city (HLH*)	15	41.6942	118.777	1355	6	23
Plantation populations of Hebei	Huangtuliangzi 1, Chengde city (HTLZ1)	40	41.1394	118.676	810	18	25
	Huangtuliangzi 2, Chengde city (HTLZ2)	60	41.1797	118.757	805	34	30
	Huangtuliangzi 3, Chengde city (HTLZ3)	40	41.2036	118.722	825	33	31
	Huangtuliangzi 4, Chengde city (HTLZ4)	60	41.1425	118.845	852	30	20
	Dawopu 3, Chengdde city (DWP3)	40	41.2383	118.644	770	26	33
	Dawopu 4, Chengdde city (DWP4)	60	41.2483	118.654	770	17	33
	Saihanba 2, Chengdde city (SHB2)	35	42.3972	116.979	1421	28	34
	Xinfen, Chengde city (XF)	35	41.7139	118.116	1133	27	34
	Maojinba, Chengdde city (MJB)	45	41.5403	118.127	750	32	28
	Longhuashibalitai, Chengde city (LH)	40	41.3014	117.896	614	33	35
	Qigou, Chengdde city (QG)	45	40.9958	118.446	508	19	34
Natural populations of Liaoning	Wufeng, Beizhen city (WF*)	>60	41.5189	121.616	340	6	13
	Wutaigou, Jinzhou city (WTG*)	>50	41.7536	121.713	250	28	17
	Zijing mountain, Jinzhou city (ZJS*)	>70	41.1261	121.234	100	0	5
Plantation populations of Liaoning	Hada 1, Fushun city (HD1)	60	41.69	124.217	250	30	30
	Hada 2, Fushun city (HD2)	30	41.7247	124.186	245	18	17
	Wendao 1, Fushun city (WD1)	50	41.8042	124.056	170	0	3
	Wendao 2, Fushun city (WD2)	40	41.6903	124.159	310	9	11
	Zhooujiadian 1, Fuxin city (ZZD1)	>50	42.1883	121.821	310	10	11
	Zhooujiadian 2, Fuxin city (ZZD2)	30	42.2058	121.832	290	3	13
	Daban 1, Fuxin city (DB1)	65	42.0175	121.926	260	32	20
	Daban 2, Fuxin city (DB2)	14	42.0275	121.936	270	27	31
	Dachaoyang, Beizhen city (DCY)	>60	41.6064	121.704	198	9	11
	Zhanggutai, Beizhen city (ZGT)	50	42.0189	122.22	224	12	3
	Lengjiagou, Jinzhou city (LJG)	>50	41.6683	121.598	170	31	32
	Hongqi, Jinzhou city (HQ)	16	41.24	121.02	160	13	7
1, BDS* and HLH* populations are located in different hills of the same mountain range, which can be regarded as the same natural population; 2, Heili river in Chifeng city belongs to Inner Mongolia province, but it can be counted in Hebei Province; 3, * symbol represents natural populations.

## Sheet: Table S2
Table S2 Primer sequences, and annealing temperature of two mtDNA markers in this study.
Primer	Primer sequences (5'-3')		Fragment length (bp)	Annealing temperature (℃)
matR	F:	CGACAGAAGCACGAAATTCC	~600	58
	R:	ACCCGACGATAACTAGCTTC
nad5-1	F:	TAGTCGGTGGAACCGGTGAA	~1100	56
	R:	TGAGGATGGACCAAGCTACT

## Sheet: Table S3
Table S3 The genetic diversity of all populations based on matR marker.
Populations	Sample Size	Number of Polymorphic	Number of Haplotypes/ Number of Haplotypes (Domains)	Haplotype Diversity	Nucleotide Diversity	Average number of Nucleotide Differences	InDel Diversity	Tajima's D		Fu's Fs
	N	S	h/h (Domains)	Hd	Pi	K	k (i)	D	p-value	Fs	p-value
TYS*	8	1	2/2	0.250±0.180	0.00058±0.00042	0.25	0.857	-1.05482	0.204	-0.18197	0.196
THS*	9	1	2/1	0.222±0.166	0.00052±0.00039	0.222	1	-1.08823	0.212	-0.26348	0.15
GCS*	21	1	2/2	0.095±0.084	0.00022±0.00020	0.095	0.362	-1.16356	0.128	-0.9189	0.086
ZTS*	23	1	2/1	0.087±0.078	0.00020±0.00018	0.087	1.028	-1.16097	0.151	-0.99304	0.083
LLS1*	34	1	2/2	0.059±0.055	0.00014±0.00013	0.059	0.802	-1.13783	0.119	-1.31506	0.047
GDS*	34	0	1/1	-	-	-	0.228	-	-	-	-
Mean					0.00028
HLH*	6	3	3/2	0.600±0.215	0.00280±0.00126	1.2	1.067	-0.44736	0.39	0.11694	0.468
SHB1*	35	9	4/4	0.166±0.084	0.00120±0.00088	0.514	1.066	-2.29727	0.001	-1.02486	0.201
DWP2*	33	3	3/3	0.273±0.094	0.00090±0.00039	0.386	1.023	-1.09398	0.137	-0.37565	0.269
DWP1*	34	1	2/2	0.299±0.085	0.00070±0.00020	0.299	1.03	0.33627	0.782	0.78535	0.473
BDS*	34	0	1/1	-	-	-	0.674	-	-	-	-
Mean					0.00112
HTLZ1	18	5	4/4	0.314±0.138	0.00130±0.00072	0.556	1.026	-1.95558	0.007	-1.43259	0.058
HTLZ4	30	8	2/2	0.067±0.061	0.00124±0.00114	0.533	0.993	-2.2355	1e-05	1.77186	0.768
HTLZ2	34	7	3/2	0.116±0.074	0.00096±0.00077	0.412	1.317	-2.17943	1e-05	-0.2372	0.329
HTLZ3	33	6	3/3	0.119±0.076	0.00085±0.00066	0.364	1.091	-2.10255	0.002	-0.48946	0.255
DWP3	26	3	4/2	0.222±0.106	0.00054±0.00027	0.231	1.015	-1.73363	0.011	-3.14661	0.001
LH	33	1	2/2	0.061±0.056	0.00014±0.00013	0.061	1.03	-1.14014	0.104	-1.29031	0.054
DWP4	17	0	1/1	-	-	-	1.059	-	-	-	-
SHB2	28	0	1/1	-	-	-	0.778	-	-	-	-
XF	27	0	1/1	-	-	-	0.41	-	-	-	-
MJB	32	0	1/1	-	-	-	0.835	-	-	-	-
QG	19	0	1/1	-	-	-	0.702	-	-	-	-
Mean					0.00046
WF*	6	2	3/2	0.600±0.215	0.00155±0.00064	0.667	-	-1.13197	0.154	-0.85842	0.154
WTG*	28	0	1/1	-	-	-	0.397	-	-	-	-
Mean					0.00023
LJG	31	16	4/1	0.187±0.093	0.00269±0.00159	1.153	0.361	-2.40293	0.001	0.80154	0.682
HD2	18	6	5/2	0.405±0.143	0.00238±0.00099	1.02	0.85	-1.36804	0.093	-1.20721	0.128
ZZD2	3	1	2/2	0.667±0.314	0.00155±0.00073	0.667	-	-	-	0.20067	0.372
DB2	27	5	4/4	0.214±0.103	0.00086±0.00046	0.37	1.254	-2.00406	0.005	-1.98413	0.025
WD2	9	1	2/1	0.222±0.166	0.00052±0.00039	0.222	-	-1.08823	0.178	-0.26348	0.173
DB1	32	2	2/2	0.063±0.058	0.00029±0.00027	0.125	1.095	-1.50368	0.043	-0.45443	0.128
HD1	30	0	1/1	-	-	-	-	-	-	-	-
ZZD1	10	0	1/1	-	-	-	0.4	-	-	-	-
DCY	9	0	1/1	-	-	-	1.333	-	-	-	-
ZGT	12	0	1/1	-	-	-	-	-	-	-	-
HQ	13	0	1/1	-	-	-	-	-	-	-	-
Mean					0.00075
ALL	796	44	28/17	0.119±0.016	0.00058	0.251	0.962	-1.16356	0.131	-0.9189	0.071
Significance Analysis of mean difference based on Pi
	SX*	HB*	HB	LN*	LN
SX*	-	>0.05	>0.05	-	>0.05
HB*		-	>0.05	-	>0.05
HB			-	-	>0.05
LN*				-	-
LN					-

## Sheet: Table S4
Table S4 The genetic diversity of all populations based on nad5-1 marker.
Populations	Sample Size	Number of Polymorphic	Number of Haplotypes/ Number of Haplotypes (MEME)	Haplotype Diversity	Nucleotide Diversity	Average number of nucleotide differences	InDel Diversity	Tajima's D		Fu's Fs
	N	S	h/	Hd	Pi	K	k (i)	D	p-value	Fs	p-value
THS*	28	202	26/10	0.992±0.013	0.07988±0.03154	26.601	69.452	-2.08494	0.00500	-5.15720	0.03300
LLS2*	15	91	15/9	1.000±0.024	0.05527±0.00423	23.324	120.076	-0.28678	0.42800	-4.93340	0.00400
ZTS*	23	109	20/8	0.984±0.019	0.05116±0.00588	20.976	104.783	-1.58558	0.03400	-6.30180	0.00500
TYS*	18	91	17/5	0.993±0.021	0.04205±0.00509	18.039	94.17	-1.33051	0.09400	-5.58445	0.00001
LLS1*	25	74	20/8	0.950±0.037	0.03874±0.00242	16.543	105	-1.09741	0.13100	-5.09462	0.00300
GDS*	33	70	25/6	0.977±0.015	0.03636±0.00288	13.89	108.011	-0.02957	0.56600	-5.86270	0.00800
GCS*	31	66	22/7	0.966±0.020	0.03580±0.00166	16.254	101.295	1.61647	0.95800	-3.28263	0.08100
Mean					0.04847
DWP2*	29	119	27/14	0.995±0.011	0.06101±0.00526	23.793	112.094	-0.60087	0.28300	-16.41302	0.00001
DWP1*	19	117	16/9	0.977±0.027	0.05973±0.01049	26.76	107.731	-0.51335	0.33900	-3.48837	0.05400
HLH*	23	95	23/13	1.000±0.013	0.04722±0.00514	18.273	104.877	-0.55787	0.32200	-16.04186	0.00001
SHB1*	34	78	26/8	0.982±0.012	0.03957±0.00240	14.207	105.255	-1.37519	0.06600	-12.39881	0.00001
BDS*	34	81	31/7	0.995±0.009	0.03528±0.00290	11.923	93.499	-1.42767	0.05600	-20.04520	0.00001
Mean					0.04856
HTLZ1	25	117	25/11	1.000±0.011	0.05842±0.00523	23.427	93.02	-0.19689	0.48100	-16.82950	0.00001
HTLZ4	20	108	19/7	0.995±0.018	0.05474±0.00640	23.211	105.274	-0.98411	0.15800	-7.75551	0.00001
DWP4	33	103	33/11	1.000±0.007	0.05432±0.00338	19.445	85.617	-0.37222	0.37000	-16.58817	0.00001
HTLZ3	31	94	31/12	1.000±0.008	0.0515±0.00536	18.178	98.538	-0.85560	0.19200	-12.86218	0.00001
HTLZ2	30	87	26/9	0.986±0.014	0.04704±0.00243	17.122	105.145	-0.33546	0.41100	-15.96068	0.00001
DWP3	33	79	33/9	1.000±0.007	0.04288±0.00248	18.011	93.402	-0.09433	0.53000	-17.76524	0.00001
XF	34	76	29/8	0.991±0.009	0.03881±0.00272	13.74	103.476	-0.89411	0.18900	-11.75188	0.00001
SHB2	34	62	31/7	0.993±0.010	0.03784±0.00218	13.169	102.758	-0.48224	0.32100	-9.79649	0.00001
QG	34	71	29/8	0.991±0.009	0.03635±0.00225	11.922	99.193	-1.15288	0.11200	-12.32423	0.00001
MJB	28	75	27/8	0.997±0.010	0.03606±0.00317	12.225	92.862	-1.39499	0.06500	-13.14142	0.00001
LH	35	75	29/9	0.987±0.011	0.03417±0.00189	11.412	104.464	-1.30798	0.07100	-18.09204	0.00001
Mean					0.04474
ZJS*	5	102	5/5	1.000±0.126	0.08705±0.01741	45.7	135.2	-0.20309	0.49500	-0.83231	0.18800
WTG*	17	78	17/3	1.000±0.020	0.04056±0.00305	17.926	115.691	-0.02043	0.54000	-5.48558	0.00200
WF*	13	68	11/4	0.974±0.039	0.02938±0.01055	17.038	57.769	-0.47307	0.35100	-0.09516	0.47400
Mean					0.05233
WD2	11	116	10/7	0.982±0.046	0.07254±0.01599	34.818	107.927	-0.90429	0.17300	1.54873	0.78300
ZZD1	11	108	11/7	1.000±0.093	0.06358±0.01235	28.418	100.655	-1.25544	0.11000	-2.57053	0.04500
ZGT	3	49	3/3	1.000±0.272	0.05373±0.02186	32.667	124	-	-	0.13353	0.25000
ZZD2	13	95	10/8	0.962±0.041	0.05265±0.01020	23.692	110.846	-0.82702	0.20900	-1.24345	0.25500
HQ	7	64	7/4	1.000±0.00583	0.04809±0.00850	24.19	122.571	-0.14112	0.43000	-2.80850	0.01800
HD1	30	93	24/7	0.979±0.016	0.04293±0.00522	15.756	96.285	-1.44279	0.05500	-10.59370	0.00001
LJG	32	69	26/6	0.986±0..012	0.03615±0.00359	13.085	102.835	-0.83541	0.20400	-8.64105	0.00001
DB1	20	80	20/7	1.000±0.016	0.03268±0.00476	15.295	84.926	-1.23770	0.10900	-5.08474	0.00200
DB2	31	78	24/7	0.976±0.016	0.03167±0.00316	13.555	101.832	-0.45646	0.37800	-2.86728	0.10100
DCY	11	60	8/4	0.927±0.066	0.02634±0.00978	14.855	56.909	0.90228	0.84100	-1.41920	0.13400
WD1	3	24	3/1	1.000±0.274	0.02488±0.01037	16	54	-	-	0.20067	0.38100
HD2	17	69	14/4	0.971±0.032	0.02488±0.00607	13.632	52.074	-1.29483	0.10500	-2.48628	0.04000
Mean					0.04251
ALL	873	88	225/68	0.967±0.0025	0.02947	3.92	37.152	-1.87591	0.00300	-24.92627	0.00100
Significance Analysis of mean difference based on Pi
	SX*	HB*	HB	LN*	LN
SX*	-	>0.05	>0.05	>0.05	>0.05
HB*		-	>0.05	>0.05	>0.05
HB			-	>0.05	>0.05
LN*				-	>0.05
LN					-

## Sheet: Table S5
Table S5 AMOVA among all populations of matR marker.
Five Groups	Source of variation	d.f.	Sum of squares	Variance components	Percentage of variation
	Among groups	4	1.275	0.00066Va	0.0052
	Among populations within groups	30	6.114	0.00374Vb	0.0298
	Within populations	761	92.363	0.12137Vc	0.965
	Total	795	99.753	0.12577
	Fixation Index	Mean:	0.02336
	FSC:	0.02991
	FST:	0.03497
	FCT:	0.00521
HB Group	Source of variation	d.f.	Sum of squares	Variance components	Percentage of variation
	Among populations within groups	10	0.839	-0.00064 Va	-0.0064
	Within populations	286	28.922	0.10113 Vb	1.0064
	Total	296	29.761	0.10048
	Fixation Index	FST:	0.02336
HB* Group	Source of variation	d.f.	Sum of squares	Variance components	Percentage of variation
	Among populations within groups	4	1.613	0.00866 Va	0.0493	2
	Within populations	137	22.866	0.16690 Vb	0.9507
	Total	141	24.479	0.17556
	Fixation Index	FST:	0.04933
LN Group	Source of variation	d.f.	Sum of squares	Variance components	Percentage of variation
	Among populations within groups	10	3.231	0.00747 Va	0.0372	3
	Within populations	186	35.957	0.19332 Vb	0.9628
	Total	196	39.188	0.20079
	Fixation Index	FST:	0.03720
LN* Group	Source of variation	d.f.	Sum of squares	Variance components	Percentage of variation
	Among populations within groups	1	0.275	0.02251 Va	0.3017	1
	Within populations	32	1.667	0.05208 Vb	0.6983
	Total	33	1.941	0.07459
	Fixation Index	FST:	0.30175
SX* Group	Source of variation	d.f.	Sum of squares	Variance components	Percentage of variation
	Among populations within groups	5	0.271	0.00081 Va	0.0209	4
	Within populations	123	4.643	0.03775 Vb	0.9791
	Total	128	4.915	0.03856
	Fixation Index	FST:	0.02091

## Sheet: Table S6
Table S6 AMOVA among all populations of nad5-1 marker.
Five Groups	Source of variation	d.f.	Sum of squares	Variance components	Percentage of variation
	Among groups	4	60.287	0.05244Va	2.65%
	Among populations within groups	33	211.432	0.20602Vb	10.41%
	Within populations	835	1437.370	1.72140Vc	86.95%
	Total	872	1709.089	1.97986
	Fixation Indices	Mean:	0.08798
	FSC:	0.10689
	FST:	0.13055
	FCT:	0.02649
HB Group	Source of variation	d.f.	Sum of squares	Variance components	Percentage of variation
	Among populations within groups	10	63.881	0.13917 Va	0.0612
	Within populations	326	695.466	2.13333 Vb	0.9388
	Total	336	759.347	2.2725
	Fixation Index	FST:	0.06124
HB* Group	Source of variation	d.f.	Sum of squares	Variance components	Percentage of variation
	Among populations within groups	4	70.394	0.49794 Va	0.1128
	Within populations	134	524.707	3.91572 Vb	0.8872
	Total	138	595.101	4.41367
	Fixation Index	FST:	0.11282
LN Group	Source of variation	d.f.	Sum of squares	Variance components	Percentage of variation
	Among populations within groups	11	91.426	0.35255 Va	0.1064
	Within populations	117	524.219	2.96169 Vb	0.8936
	Total	188	615.646	3.31424
	Fixation Index	FST:	0.10637
LN* Group	Source of variation	d.f.	Sum of squares	Variance components	Percentage of variation
	Among populations within groups	2	35.367	1.01172 Va	0.1269
	Within populations	32	222.69	6.95908 Vb	0.8731
	Total	34	258.057	7.9708
	Fixation Index	FST:	0.12693
SX* Group	Source of variation	d.f.	Sum of squares	Variance components	Percentage of variation
	Among populations within groups	6	97.319	0.51518 Va	0.1247
	Within populations	166	600.462	3.61724 Vb	0.8753
	Total	172	697.78	4.13242
	Fixation Index	FST:	0.12467

## Sheet: Table S7
Table S7 Haplotype analysis of all populations based on matR marker.
Table S7-1
Haplotype	GCS*	GDS*	THS*	LLS1*	ZTS*	TYS*	DWP1*	DWP2*	SHB1*	BDS*	HLH*	HTLZ1	HTLZ2	HTLZ3	HTLZ4	DWP3	DWP4	SHB2	XF	MJB	LH	QG	WF*	WTG*	HD1	HD2	WD2	ZZD1	ZZD2	DB1	DB2	DCY	ZGT	LJG	HQ
Hap_1	20	34	9	33	23	7	28	28	32	34	4	15	33	31	29	25	17	28	27	32	32	19	5	28	30	14	9	10	1	31	24	9	12	28	13
Hap_2	1	0	0	1	0	1	6	4	0	0	2	1	0	0	0	0	0	0	0	0	0	0	1	0	0	4	0	0	2	0	0	0	0	0	0
Hap_3	0	0	0	0	0	0	0	1	0	0	0	0	0	0	0	0	0	0	0	0	0	0	0	0	0	0	0	0	0	0	0	0	0	0	0
Hap_4	0	0	0	0	0	0	0	0	1	0	0	0	0	0	0	0	0	0	0	0	0	0	0	0	0	0	0	0	0	0	0	0	0	0	0
Hap_5	0	0	0	0	0	0	0	0	1	0	0	0	0	0	0	0	0	0	0	0	0	0	0	0	0	0	0	0	0	0	0	0	0	0	0
Hap_6	0	0	0	0	0	0	0	0	1	0	0	0	0	0	0	0	0	0	0	0	0	0	0	0	0	0	0	0	0	0	0	0	0	0	0
Hap_7	0	0	0	0	0	0	0	0	0	0	0	1	0	0	0	0	0	0	0	0	0	0	0	0	0	0	0	0	0	0	0	0	0	0	0
Hap_8	0	0	0	0	0	0	0	0	0	0	0	1	0	1	0	0	0	0	0	0	1	0	0	0	0	0	0	0	0	0	0	0	0	0	0
Hap_9	0	0	0	0	0	0	0	0	0	0	0	0	1	0	0	0	0	0	0	0	0	0	0	0	0	0	0	0	0	0	0	0	0	0	0
Hap_10	0	0	0	0	0	0	0	0	0	0	0	0	0	1	0	0	0	0	0	0	0	0	0	0	0	0	0	0	0	0	0	0	0	0	0
Hap_11	0	0	0	0	0	0	0	0	0	0	0	0	0	0	1	0	0	0	0	0	0	0	0	0	0	0	0	0	0	0	0	0	0	0	0
Hap_12	0	0	0	0	0	0	0	0	0	0	0	0	0	0	0	1	0	0	0	0	0	0	0	0	0	0	0	0	0	0	0	0	0	0	0
Hap_13	0	0	0	0	0	0	0	0	0	0	0	0	0	0	0	0	0	0	0	0	0	0	0	0	0	0	0	0	0	1	1	0	0	0	0
Hap_14	0	0	0	0	0	0	0	0	0	0	0	0	0	0	0	0	0	0	0	0	0	0	0	0	0	0	0	0	0	0	1	0	0	0	0
Hap_15	0	0	0	0	0	0	0	0	0	0	0	0	0	0	0	0	0	0	0	0	0	0	0	0	0	0	0	0	0	0	1	0	0	0	0
Hap_16	0	0	0	0	0	0	0	0	0	0	0	0	0	0	0	0	0	0	0	0	0	0	0	0	0	0	0	0	0	0	0	0	0	1	0
Hap_17	0	0	0	0	0	0	0	0	0	0	0	0	0	0	0	0	0	0	0	0	0	0	0	0	0	0	0	0	0	0	0	0	0	1	0
Table S7-2
Haplotype	GCS*	GDS*	THS*	LLS1*	ZTS*	TYS*	DWP1*	DWP2*	SHB1*	BDS*	HLH*	HTLZ1	HTLZ2	HTLZ3	HTLZ4	DWP3	DWP4	SHB2	XF	MJB	LH	QG	WF*	WTG*	HD1	HD2	WD2	ZZD1	ZZD2	DB1	DB2	DCY	ZGT	LJG	HQ
Hap_1	20	34	9	33	23	7	28	28	32	34	4	15	33	31	29	25	17	28	27	32	32	19	5	28	30	14	9	10	1	31	24	9	12	28	13
Hap_2	1	0	0	1	0	1	6	4	0	0	2	1	0	0	0	0	0	0	0	0	0	0	1	0	0	4	0	0	2	0	0	0	0	0	0
Hap_8	0	0	0	0	0	0	0	0	0	0	0	1	0	1	0	0	0	0	0	0	1	0	0	0	0	0	0	0	0	0	0	0	0	0	0
Hap_13	0	0	0	0	0	0	0	0	0	0	0	0	0	0	0	0	0	0	0	0	0	0	0	0	0	0	0	0	0	1	1	0	0	0	0
Table S7-3
Hap_1	GATCGGGGGCATGCGCGTTTTTGTTGCA
Hap_2	GATCGGGGGCATGCGCGTTTTTGTTACA
Hap_3	GATCGGGGGCATGCGCGTTTGTGTTACA
Hap_4	GATCGGGGGCATGCGCGTTTTTGTTGTA
Hap_5	GATCGGGGGCATTCGCGTTTTTGTTGCA
Hap_6	GATCGGGGGCATGCGCATTTTTATTACT
Hap_7	GATCGGGGGCATGCGCGTTCTTGTTGCA
Hap_8	GATCGGGGGCACGCGCGTTTTTGTTGCA
Hap_9	GATCGGGGGCGCGCGCGTTTCTCTTGCA
Hap_10	GATCGGGGGCATGAGCGTCCTTGTTCCA
Hap_11	GATCGGGGGCACGCATGTTTCAGTCGCA
Hap_12	GATCGGGGGCATGCACGTTTTTGTTGCA
Hap_13	GATCGGGGGCATGCGCGTTTTTGCTGCA
Hap_14	GATCGGGGGCATGCGCGGTTTTGTTACA
Hap_15	GATGGGGGGCATGCGCGTTTTTGTTGCA
Hap_16	CTCCCGCCTCATGCGCGTTTTTGTTGCA
Hap_17	GATCGCGGGGATGCACGTTTTTGTTACA

## Sheet: Table S8
Table S8 Haplotype analysis of all populations based on nad5-1 marker.
Table S8-1
Haplotype	GCS*	GDS*	THS*	LLS1*	LLS2*	ZTS*	TYS*	DWP1*	DWP2*	SHB1*	BDS*	HLH*	HTLZ1	HTLZ2	HTLZ3	HTLZ4	DWP3	DWP4	SHB2	XF	MJB	LH	QG	WF*	WTG*	ZJS*	HD1	HD2	WD1	WD2	ZZD1	ZZD2	DB1	DB2	DCY	ZGT	LJG	HQ
Hap_1	3	0	0	0	0	0	1	0	0	0	0	2	0	0	0	0	0	1	0	1	0	0	0	0	0	1	0	0	0	1	1	0	1	2	0	0	4	0
Hap_2	12	0	0	0	1	0	0	0	0	0	0	0	0	0	0	0	0	0	0	0	0	0	0	0	0	0	0	0	0	0	0	0	0	0	0	0	0	0
Hap_3	3	0	4	10	0	1	4	0	0	1	1	4	0	1	0	1	0	0	2	1	0	1	1	0	1	1	1	0	0	0	3	1	1	0	0	0	4	0
Hap_4	8	17	2	0	5	7	0	9	9	17	10	5	0	10	15	12	19	3	13	14	9	12	17	2	9	0	4	1	0	0	3	3	1	8	2	1	10	1
Hap_5	1	0	0	0	0	0	0	0	0	0	0	0	0	0	0	0	0	0	0	0	0	0	0	0	0	0	0	0	0	0	1	0	0	0	0	0	0	0
Hap_6	3	9	0	0	3	2	0	2	5	2	0	3	10	6	3	2	2	6	6	8	1	5	6	0	7	1	1	0	0	0	0	3	14	14	0	1	3	2
Hap_7	1	1	1	0	0	0	0	1	0	1	3	1	1	1	1	0	0	0	3	2	1	3	3	9	0	1	10	14	3	6	0	1	1	4	6	0	8	3
Hap_8	0	4	0	0	1	0	0	0	0	0	0	0	0	0	0	0	0	0	0	0	0	0	0	0	0	0	0	0	0	0	0	0	0	0	0	0	0	0
Hap_9	0	1	0	0	0	0	0	0	1	1	1	1	0	0	1	1	0	1	0	0	0	0	0	0	0	0	0	0	0	0	0	2	1	0	0	0	2	1
Hap_10	0	1	0	0	0	0	0	0	0	0	0	1	0	0	0	0	0	0	0	0	0	0	0	0	0	0	0	0	0	0	0	0	0	0	0	0	0	0
Hap_11	0	0	8	8	1	5	11	0	0	8	11	1	2	4	3	2	4	6	6	6	9	8	3	1	0	0	1	0	0	0	1	0	0	1	2	0	1	0
Hap_12	0	0	1	1	0	0	0	2	0	0	1	0	1	0	1	0	0	1	0	1	1	0	1	0	0	0	0	0	0	0	0	0	0	0	0	0	0	0
Hap_13	0	0	5	4	0	5	1	0	0	3	6	0	0	0	0	0	0	0	3	1	5	3	2	0	0	0	1	0	0	0	0	0	0	0	1	0	0	0
Hap_14	0	0	2	1	0	0	1	0	0	0	0	0	1	0	0	0	0	0	0	0	0	0	0	0	0	0	0	0	0	0	0	0	0	0	0	0	0	0
Hap_15	0	0	1	0	0	0	0	0	0	0	0	0	0	0	0	0	0	0	0	0	0	0	0	0	0	0	0	0	0	0	0	0	0	0	0	0	0	0
Hap_16	0	0	1	0	0	0	0	0	0	0	0	0	0	0	0	0	0	0	0	0	0	0	0	0	0	0	0	0	0	0	0	0	0	0	0	0	0	0
Hap_17	0	0	1	0	0	1	0	0	0	0	0	0	0	0	0	0	0	0	0	0	0	1	0	0	0	0	0	0	0	0	0	0	0	0	0	0	0	0
Hap_18	0	0	1	0	0	0	0	0	0	0	0	0	0	0	0	0	0	0	0	0	0	1	0	0	0	0	0	0	0	0	0	0	0	0	0	0	0	0
Hap_19	0	0	1	0	0	0	0	0	0	0	0	0	0	0	0	0	0	0	0	0	0	0	0	0	0	0	0	0	0	0	0	0	0	0	0	0	0	0
Hap_20	0	0	0	1	0	0	0	0	0	0	0	0	0	0	0	0	0	1	0	0	0	0	0	0	0	0	0	1	0	0	1	0	0	0	0	0	0	0
Hap_21	0	0	0	0	1	0	0	0	2	0	0	0	0	0	0	0	0	0	0	0	0	0	0	0	0	0	0	0	0	0	0	0	0	0	0	0	0	0
Hap_22	0	0	0	0	1	0	0	0	0	0	0	0	0	0	0	0	0	0	0	0	0	0	0	0	0	0	0	0	0	0	0	0	0	0	0	0	0	0
Hap_23	0	0	0	0	1	0	0	0	0	0	0	0	0	0	0	0	0	0	0	0	0	0	0	0	0	0	0	0	0	0	0	0	0	0	0	0	0	0
Hap_24	0	0	0	0	1	0	0	0	0	0	0	0	0	0	0	0	0	0	0	0	0	0	0	0	0	0	0	0	0	0	0	0	0	0	0	0	0	0
Hap_25	0	0	0	0	0	1	0	0	0	0	0	0	0	0	0	0	0	0	0	0	0	0	0	0	0	0	0	0	0	0	0	0	0	0	0	0	0	0
Hap_26	0	0	0	0	0	1	0	0	0	0	0	0	0	0	0	0	0	0	0	0	0	0	0	0	0	0	0	0	0	0	0	0	0	0	0	0	0	0
Hap_27	0	0	0	0	0	0	0	1	0	0	0	0	0	0	0	0	0	0	0	0	0	0	0	0	0	0	0	0	0	0	0	0	0	0	0	0	0	0
Hap_28	0	0	0	0	0	0	0	1	0	0	0	0	0	0	0	0	0	0	0	0	0	0	0	0	0	0	0	0	0	0	0	0	0	0	0	0	0	0
Hap_29	0	0	0	0	0	0	0	1	0	0	0	1	0	0	0	0	0	0	0	0	0	0	0	0	0	0	0	0	0	0	0	1	0	0	0	0	0	0
Hap_30	0	0	0	0	0	0	0	1	1	0	0	0	0	1	1	0	1	0	0	0	0	0	0	0	0	0	0	0	0	0	0	0	0	0	0	0	0	0
Hap_31	0	0	0	0	0	0	0	1	3	0	0	0	0	0	0	0	1	1	0	0	0	0	0	0	0	0	1	0	0	0	0	0	0	0	0	0	0	0
Hap_32	0	0	0	0	0	0	0	0	1	0	0	0	0	0	0	0	0	0	0	0	0	0	0	0	0	0	0	0	0	0	0	0	0	0	0	0	0	0
Hap_33	0	0	0	0	0	0	0	0	1	0	0	0	0	0	0	0	0	0	0	0	0	0	0	0	0	0	0	0	0	0	0	0	0	0	0	0	0	0
Hap_34	0	0	0	0	0	0	0	0	1	0	0	0	0	0	0	0	0	0	0	0	0	0	0	0	0	0	0	0	0	0	0	0	0	0	0	0	0	0
Hap_35	0	0	0	0	0	0	0	0	1	0	0	0	0	0	0	0	1	0	0	0	0	0	1	0	0	0	0	0	0	0	0	0	0	0	0	0	0	0
Hap_36	0	0	0	0	0	0	0	0	1	0	0	0	0	0	0	0	0	0	0	0	0	0	0	0	0	0	0	0	0	0	0	0	0	0	0	0	0	0
Hap_37	0	0	0	0	0	0	0	0	1	0	0	0	3	2	1	0	3	1	0	0	0	0	0	0	0	0	0	0	0	0	0	0	0	0	0	0	0	0
Hap_38	0	0	0	0	0	0	0	0	1	0	0	0	0	0	0	0	0	0	0	0	0	0	0	0	0	0	0	0	0	0	0	0	0	0	0	0	0	0
Hap_39	0	0	0	0	0	0	0	0	1	0	0	0	0	0	0	0	0	0	0	0	0	0	0	0	0	0	0	0	0	0	0	0	0	0	0	0	0	0
Hap_40	0	0	0	0	0	0	0	0	0	1	0	0	0	0	0	0	0	0	0	0	0	0	0	0	0	0	0	0	0	0	0	0	0	0	0	0	0	0
Hap_41	0	0	0	0	0	0	0	0	0	0	1	1	0	0	0	0	0	0	0	0	0	0	0	0	0	0	0	0	0	1	1	1	0	0	0	0	0	0
Hap_42	0	0	0	0	0	0	0	0	0	0	0	1	0	0	0	0	0	0	0	0	0	0	0	0	0	0	0	0	0	0	0	1	0	0	0	0	0	0
Hap_43	0	0	0	0	0	0	0	0	0	0	0	1	0	0	0	0	0	0	0	0	0	0	0	0	0	0	0	0	0	0	0	0	0	0	0	0	0	0
Hap_44	0	0	0	0	0	0	0	0	0	0	0	1	0	0	0	0	0	0	0	0	0	0	0	0	0	0	0	0	0	0	0	0	0	0	0	0	0	0
Hap_45	0	0	0	0	0	0	0	0	0	0	0	0	1	0	1	0	1	0	0	0	0	0	0	0	0	0	0	0	0	0	0	0	0	0	0	0	0	0
Hap_46	0	0	0	0	0	0	0	0	0	0	0	0	2	4	2	0	0	1	0	0	0	0	0	0	0	0	0	0	0	0	0	0	0	1	0	0	0	0
Hap_47	0	0	0	0	0	0	0	0	0	0	0	0	2	0	0	1	0	0	0	0	0	0	0	0	0	0	0	0	0	0	0	0	0	0	0	0	0	0
Hap_48	0	0	0	0	0	0	0	0	0	0	0	0	1	0	0	0	0	0	0	0	0	0	0	0	0	0	0	0	0	0	0	0	0	0	0	0	0	0
Hap_49	0	0	0	0	0	0	0	0	0	0	0	0	1	0	0	0	0	0	0	0	0	0	0	0	0	0	0	0	0	0	0	0	0	0	0	0	0	0
Hap_50	0	0	0	0	0	0	0	0	0	0	0	0	0	1	0	0	0	0	0	0	0	0	0	0	0	0	0	0	0	0	0	0	0	0	0	0	0	0
Hap_51	0	0	0	0	0	0	0	0	0	0	0	0	0	0	1	0	0	0	0	0	0	0	0	0	0	0	0	0	0	0	0	0	0	0	0	0	0	0
Hap_52	0	0	0	0	0	0	0	0	0	0	0	0	0	0	1	0	0	0	0	0	0	0	0	0	0	0	0	0	0	0	0	0	0	0	0	0	0	0
Hap_53	0	0	0	0	0	0	0	0	0	0	0	0	0	0	0	1	0	0	0	0	0	0	0	0	0	0	0	0	0	0	0	0	0	0	0	0	0	0
Hap_54	0	0	0	0	0	0	0	0	0	0	0	0	0	0	0	0	1	0	0	0	0	0	0	0	0	0	0	0	0	0	0	0	0	0	0	0	0	0
Hap_55	0	0	0	0	0	0	0	0	0	0	0	0	0	0	0	0	0	1	0	0	0	0	0	0	0	0	0	0	0	0	0	0	0	0	0	0	0	0
Hap_56	0	0	0	0	0	0	0	0	0	0	0	0	0	0	0	0	0	0	1	0	0	0	0	0	0	0	0	0	0	0	0	0	0	0	0	0	0	0
Hap_57	0	0	0	0	0	0	0	0	0	0	0	0	0	0	0	0	0	0	0	0	1	0	0	0	0	0	0	0	0	0	0	0	0	0	0	0	0	0
Hap_58	0	0	0	0	0	0	0	0	0	0	0	0	0	0	0	0	0	0	0	0	1	0	0	0	0	0	0	0	0	0	0	0	0	0	0	0	0	0
Hap_59	0	0	0	0	0	0	0	0	0	0	0	0	0	0	0	0	0	0	0	0	0	1	0	0	0	0	0	0	0	0	0	0	0	0	0	0	0	0
Hap_60	0	0	0	0	0	0	0	0	0	0	0	0	0	0	0	0	0	0	0	0	0	0	0	1	0	0	0	0	0	0	0	0	0	0	0	0	0	0
Hap_61	0	0	0	0	0	0	0	0	0	0	0	0	0	0	0	0	0	0	0	0	0	0	0	0	0	1	0	0	0	0	0	0	0	0	0	0	0	0
Hap_62	0	0	0	0	0	0	0	0	0	0	0	0	0	0	0	0	0	0	0	0	0	0	0	0	0	0	1	0	0	0	0	0	0	0	0	0	0	0
Hap_63	0	0	0	0	0	0	0	0	0	0	0	0	0	0	0	0	0	0	0	0	0	0	0	0	0	0	0	1	0	0	0	0	0	0	0	0	0	0
Hap_64	0	0	0	0	0	0	0	0	0	0	0	0	0	0	0	0	0	0	0	0	0	0	0	0	0	0	0	0	0	2	0	0	0	0	0	0	0	0
Hap_65	0	0	0	0	0	0	0	0	0	0	0	0	0	0	0	0	0	0	0	0	0	0	0	0	0	0	0	0	0	1	0	0	0	0	0	0	0	0
Hap_66	0	0	0	0	0	0	0	0	0	0	0	0	0	0	0	0	0	0	0	0	0	0	0	0	0	0	0	0	0	0	0	0	1	0	0	0	0	0
Hap_67	0	0	0	0	0	0	0	0	0	0	0	0	0	0	0	0	0	0	0	0	0	0	0	0	0	0	0	0	0	0	0	0	0	1	0	0	0	0
Hap_68	0	0	0	0	0	0	0	0	0	0	0	0	0	0	0	0	0	0	0	0	0	0	0	0	0	0	0	0	0	0	0	0	0	0	0	1	0	0
Table S8-2
Haplotype	GCS*	GDS*	THS*	LLS1*	LLS2*	ZTS*	TYS*	DWP1*	DWP2*	SHB1*	BDS*	HLH*	HTLZ1	HTLZ2	HTLZ3	HTLZ4	DWP3	DWP4	SHB2	XF	MJB	LH	QG	WF*	WTG*	ZJS*	HD1	HD2	WD1	WD2	ZZD1	ZZD2	DB1	DB2	DCY	ZGT	LJG	HQ
Hap_1	3	0	0	0	0	0	1	0	0	0	0	2	0	0	0	0	0	1	0	1	0	0	0	0	0	1	0	0	0	1	1	0	1	2	0	0	4	0
Hap_3	3	0	4	10	0	1	4	0	0	1	1	4	0	1	0	1	0	0	2	1	0	1	1	0	1	1	1	0	0	0	3	1	1	0	0	0	4	0
Hap_4	8	17	2	0	5	7	0	9	9	17	10	5	0	10	15	12	19	3	13	14	9	12	17	2	9	0	4	1	0	0	3	3	1	8	2	1	10	1
Hap_5	1	0	0	0	0	0	0	0	0	0	0	0	0	0	0	0	0	0	0	0	0	0	0	0	0	0	0	0	0	0	1	0	0	0	0	0	0	0
Hap_6	3	9	0	0	3	2	0	2	5	2	0	3	10	6	3	2	2	6	6	8	1	5	6	0	7	1	1	0	0	0	0	3	14	14	0	1	3	2
Hap_7	1	1	1	0	0	0	0	1	0	1	3	1	1	1	1	0	0	0	3	2	1	3	3	9	0	1	10	14	3	6	0	1	1	4	6	0	8	3
Hap_9	0	1	0	0	0	0	0	0	1	1	1	1	0	0	1	1	0	1	0	0	0	0	0	0	0	0	0	0	0	0	0	2	1	0	0	0	2	1
Hap_11	0	0	8	8	1	5	11	0	0	8	11	1	2	4	3	2	4	6	6	6	9	8	3	1	0	0	1	0	0	0	1	0	0	1	2	0	1	0
Hap_12	0	0	1	1	0	0	0	2	0	0	1	0	1	0	1	0	0	1	0	1	1	0	1	0	0	0	0	0	0	0	0	0	0	0	0	0	0	0
Hap_13	0	0	5	4	0	5	1	0	0	3	6	0	0	0	0	0	0	0	3	1	5	3	2	0	0	0	1	0	0	0	0	0	0	0	1	0	0	0
Hap_14	0	0	2	1	0	0	1	0	0	0	0	0	1	0	0	0	0	0	0	0	0	0	0	0	0	0	0	0	0	0	0	0	0	0	0	0	0	0
Hap_17	0	0	1	0	0	1	0	0	0	0	0	0	0	0	0	0	0	0	0	0	0	1	0	0	0	0	0	0	0	0	0	0	0	0	0	0	0	0
Hap_18	0	0	1	0	0	0	0	0	0	0	0	0	0	0	0	0	0	0	0	0	0	1	0	0	0	0	0	0	0	0	0	0	0	0	0	0	0	0
Hap_20	0	0	0	1	0	0	0	0	0	0	0	0	0	0	0	0	0	1	0	0	0	0	0	0	0	0	0	1	0	0	1	0	0	0	0	0	0	0
Hap_29	0	0	0	0	0	0	0	1	0	0	0	1	0	0	0	0	0	0	0	0	0	0	0	0	0	0	0	0	0	0	0	1	0	0	0	0	0	0
Hap_30	0	0	0	0	0	0	0	1	1	0	0	0	0	1	1	0	1	0	0	0	0	0	0	0	0	0	0	0	0	0	0	0	0	0	0	0	0	0
Hap_31	0	0	0	0	0	0	0	1	3	0	0	0	0	0	0	0	1	1	0	0	0	0	0	0	0	0	1	0	0	0	0	0	0	0	0	0	0	0
Hap_35	0	0	0	0	0	0	0	0	1	0	0	0	0	0	0	0	1	0	0	0	0	0	1	0	0	0	0	0	0	0	0	0	0	0	0	0	0	0
Hap_37	0	0	0	0	0	0	0	0	1	0	0	0	3	2	1	0	3	1	0	0	0	0	0	0	0	0	0	0	0	0	0	0	0	0	0	0	0	0
Hap_41	0	0	0	0	0	0	0	0	0	0	1	1	0	0	0	0	0	0	0	0	0	0	0	0	0	0	0	0	0	1	1	1	0	0	0	0	0	0
Hap_42	0	0	0	0	0	0	0	0	0	0	0	1	0	0	0	0	0	0	0	0	0	0	0	0	0	0	0	0	0	0	0	1	0	0	0	0	0	0
Table S8-3
Hap_1	CCCCCTAGGAATATATAGCAGCTATATGGGCACT
Hap_2	CCCCCTAGGAAGATATGGCAGCTGTATGGGTACT
Hap_3	CCCCCTAGGAATATATGGCAGCTATATGGGCACT
Hap_4	CCCCCTAGGAAGATATGGCAGCTATATGGGCACT
Hap_5	CCCCCTAGGAATATATGGCAGCTGTATGGGCACT
Hap_6	CCCCCTAGGAAGATATAGCAGCTATATGGGCACT
Hap_7	CCCCCTAGGAAGATATGGCAGCTGTATGGGCACT
Hap_8	CCCCCTAGGAATATATGGCAGCTGTATGGGTACT
Hap_9	CCCCCCAGGAAGATATGGCAGCTATATGGGCACT
Hap_10	CCCCCTAGGAAGATATGGCAGCTATATGGGCACC
Hap_11	CCCCCTAGGAAAATATGGCAGCTATATGGGCACT
Hap_12	CCCCCTAGGAAAATATGGCAGCTATATAGGCACT
Hap_13	CCCCCTAGGAAAATAAGGCAGCTATATGGGCACT
Hap_14	CCCCCTAGGAAAATATGGCAGCTGTATGGGCACT
Hap_15	CCCCCTAGGAAAATATAGAAGCTAAATAGGCACT
Hap_16	CCCCCCGTACTATCGTACAGGCGAAGCAGGCATT
Hap_17	CCCCCTAGGAAAATATGGCAGCTATATGGGCACC
Hap_18	CCCCCTAGGAAAATAAGGCAGCTATATGGGCATT
Hap_19	CCCCCTAGGAATATATGGCAGCTATATGGGCACC
Hap_20	CCCCCTAGGAATATGTGGCAGCTATATGGGCACT
Hap_21	CCCCCTAGGAAGATATAGCAGCTATATAGGCACT
Hap_22	CCCCCTAGGAAAATAAAGCAGCTATATGGGCACC
Hap_23	CCCCCTAGGAAAATAAGGCAGCTATATGGGCACC
Hap_24	CCCCCTAGGAATATATAGCAGCTATATGGGTACT
Hap_25	CCCCCTAGGAAGATATGGCAACTATATGGGCACT
Hap_26	CCCCCTAGGAAAATATGGCAGTTATATGAGCACT
Hap_27	CCCCCTAGGAAAATATAGCAGCTATATAAGCACT
Hap_28	CCCCCTAGGAAGATATAACAGCTAAATAGGCACT
Hap_29	CCCCCTAGGAAAATATAAAAGCTATATAGGCACT
Hap_30	CCCCCTAGGAAGATATGGCAGCTATATAGGCACT
Hap_31	CCCCCTAGGAAAATATAGCAGCTATATAGGCACT
Hap_32	CCCCCTAGGAAAATATAACAGCTATATAGGCACT
Hap_33	CCCTCCAGGAAAATATAGCAGCTATATAGGCACT
Hap_34	CCCCCTGGGAAAATATAACAGCGATATAGGCATT
Hap_35	CCCCCTAGGAAGATATAGCAGCTATATGAGCACT
Hap_36	CCCCCTAGGAAGATATAGAAGCTAAATAGGCACT
Hap_37	CCCCCTAGGAAAATATAGCAGCTATATGGGCACT
Hap_38	CCCCCTAGGAAAATGTGGCAGCTAAATAGGCATT
Hap_39	CCCCCCAGGAAGATATAACAGCTATATAGGCACT
Hap_40	CCCCCTAGGAAAATATGGCAGCTATATGGGCATT
Hap_41	CCCCCTAGGAAAATATGGCAGCTATATGAGCACT
Hap_42	CCCCCCAGGAATATATGGCAGCTATATGGGCACT
Hap_43	CCCCCTAGGAAGATGTAACAGCTATATGGGCACT
Hap_44	CCCCCTAGGAAAATATAACAGCTATATAAGCATT
Hap_45	CCCCCTAGGAAGATATAACAGCTATATGGGCACT
Hap_46	CCCCCCAGGAAAATATGGCAGCTATATGGGCACT
Hap_47	CCCCCTAGGAAGATATAACAGCTATATAGGCACT
Hap_48	CCCCCCAGGAAAATATAACAGCTATATAGGCACT
Hap_49	CCCCCCAGGAAAATATGGCAGCTATATAGGCACT
Hap_50	CCCCCTAGGAAGATATAGAAGCTATATGGGCACT
Hap_51	CCCTCTGGGAAAATATAGCAGCTATATAGGCAGT
Hap_52	CCCCCTAGGAAGATATGACAGCTATATAGGCACT
Hap_53	CCCCCTAGGAAAATATAAAAGCTATATGGGCAGT
Hap_54	CCCCCTAGGAATATATGGCAGCTATATAGGCACT
Hap_55	CCCCCTAGGAAAATATAGCAGCTAGATGGGCACT
Hap_56	CCCCCTAGGAAAATAAGACAGCTATATGGGCACT
Hap_57	CCCCCTAGGAAGATAAGGCAGCTATATGGGCACT
Hap_58	CCCCCTAGGAAAATATAGCGGCTATATGGGCACT
Hap_59	CCCCCTAGGAAGATGTGGCAGCTATATGGGCACT
Hap_60	ACCCCTAGGAAAATATAGCAGCTATATGGGCACT
Hap_61	CCCCATAGGAAAATTTAAAAGCTAAATGGGCACC
Hap_62	CAACCTAGGAAGATATGGCAGCTATATGGGCACT
Hap_63	CCCCCTAGGAAGATATGGAAGCTGTATGGGCACT
Hap_64	CCCCCTAGGAAAATATGGCAGCTATATGAACACT
Hap_65	CCCCCCGGGAAAATGTAAAAGCTATATAGGCACT
Hap_66	CCCCCTAGGAAGATATAGCAGCGATATGGGCACT
Hap_67	CCCCCCAGGAAAATATGGCAGCTATATGGGCTCT
Hap_68	CCCCCTAGGAAGATATAAAAGCTATATGGGCACT
